# Supplementary material for: Chemical Composition and Preliminary Screening of Anticholinesterase and Antioxidant Activities of the Essential Oil of Ambrosia arborescens Mill. from Southern Ecuador
Source: Plants (Basel). 2026 May 9;15(10):1447. doi: 10.3390/plants15101447 (PMC13210825; doi:10.3390/plants15101447)
Supplement: Supplementary file 1 [file plants-15-01447-s001.zip]

Archive with 1 entries (1 files):
- plants-4253392-supplementary.pdf
